# Supplementary material for: Identification of new components of the RipC-FtsEX cell separation pathway of Corynebacterineae
Source: PLoS Genet. 2019 Aug 22;15(8):e1008284. doi: 10.1371/journal.pgen.1008284 (PMC6705760; doi:10.1371/journal.pgen.1008284)
Supplement: S1 Table — (XLSX) [file pgen.1008284.s002.xlsx]

## Sheet: Sheet1
S1 Table. Summary of MB001 gene essentiality analysis.
			Ommitted from analysis
Essential	Domain essential		tRNA, rRNA, transposon	<100 bp
cgp_0001	cgp_0324		cgp_0037	cgp_0398
cgp_0004	cgp_0373		cgp_0226	cgp_0491
cgp_0006	cgp_0516		cgp_0292	cgp_0611a
cgp_0007	cgp_0889		cgp_0426	cgp_1036
cgp_0015	cgp_1165		cgp_0427	cgp_1210
cgp_0235	cgp_1525		cgp_0428	cgp_1470
cgp_0238	cgp_1597		cgp_0692	cgp_2436
cgp_0246	cgp_1684		cgp_0824	cgp_4014
cgp_0248	cgp_1734		cgp_0919	cgp_4017
cgp_0249	cgp_2157		cgp_1022	cgp_4019
cgp_0279	cgp_2257		cgp_1023	cgp_4021
cgp_0293	cgp_2292		cgp_1024
cgp_0294	cgp_2361		cgp_1030
cgp_0296	cgp_2370		cgp_1031
cgp_0299	cgp_2376		cgp_1094
cgp_0300	cgp_2504		cgp_1178
cgp_0306	cgp_3419		cgp_1184
cgp_0307			cgp_1185
cgp_0309			cgp_1187
cgp_0321			cgp_1213
cgp_0322			cgp_1757
cgp_0326			cgp_1782
cgp_0350			cgp_2354
cgp_0376			cgp_2426
cgp_0401			cgp_2461
cgp_0402			cgp_2600
cgp_0403			cgp_2652
cgp_0408			cgp_2654
cgp_0409			cgp_2725
cgp_0441			cgp_2757
cgp_0476			cgp_2759
cgp_0484			cgp_2807
cgp_0497			cgp_2808
cgp_0498			cgp_2914
cgp_0503			cgp_3058
cgp_0512			cgp_3059
cgp_0519			cgp_3151
cgp_0520			cgp_3266
cgp_0524			cgp_3278
cgp_0530			cgp_3296
cgp_0531			cgp_3297
cgp_0533			cgp_3298
cgp_0548			cgp_4030
cgp_0551			cgp_r5101
cgp_0559			cgp_r5103
cgp_0561			cgp_r5105
cgp_0563			cgp_r5107
cgp_0564			cgp_r5109
cgp_0572			cgp_r5111
cgp_0573			cgp_r5113
cgp_0576			cgp_r5115
cgp_0577			cgp_r5117
cgp_0581			cgp_r5119
cgp_0582			cgp_r5121
cgp_0583			cgp_r5123
cgp_0587			cgp_r5125
cgp_0593			cgp_r5127
cgp_0594			cgp_r5129
cgp_0596			cgp_r5131
cgp_0597			cgp_r5133
cgp_0598			cgp_r5135
cgp_0599			cgp_t5001
cgp_0600			cgp_t5002
cgp_0601			cgp_t5003
cgp_0602			cgp_t5004
cgp_0603			cgp_t5005
cgp_0608			cgp_t5006
cgp_0609			cgp_t5007
cgp_0610			cgp_t5008
cgp_0628			cgp_t5009
cgp_0629			cgp_t5010
cgp_0630			cgp_t5011
cgp_0631			cgp_t5012
cgp_0632			cgp_t5013
cgp_0634			cgp_t5014
cgp_0647			cgp_t5015
cgp_0651			cgp_t5016
cgp_0652			cgp_t5017
cgp_0653			cgp_t5018
cgp_0654			cgp_t5019
cgp_0655			cgp_t5020
cgp_0673			cgp_t5021
cgp_0674			cgp_t5022
cgp_0675			cgp_t5023
cgp_0690			cgp_t5024
cgp_0693			cgp_t5025
cgp_0699			cgp_t5026
cgp_0703			cgp_t5027
cgp_0779			cgp_t5028
cgp_0802			cgp_t5029
cgp_0811			cgp_t5030
cgp_0812			cgp_t5031
cgp_0814			cgp_t5032
cgp_0848			cgp_t5033
cgp_0854			cgp_t5034
cgp_0860			cgp_t5035
cgp_0861			cgp_t5036
cgp_0868			cgp_t5037
cgp_0872			cgp_t5038
cgp_0873			cgp_t5039
cgp_0887			cgp_t5040
cgp_0892			cgp_t5041
cgp_0913			cgp_t5042
cgp_0935			cgp_t5043
cgp_0957			cgp_t5044
cgp_0965			cgp_t5045
cgp_0966			cgp_t5046
cgp_0975			cgp_t5047
cgp_0988			cgp_t5048
cgp_0989			cgp_t5049
cgp_0990			cgp_t5050
cgp_0991			cgp_t5051
cgp_0994			cgp_t5052
cgp_0995			cgp_t5053
cgp_1017			cgp_t5054
cgp_1039			cgp_t5055
cgp_1056			cgp_t5056
cgp_1075			cgp_t5057
cgp_1076			cgp_t5058
cgp_1113			cgp_t5059
cgp_1132
cgp_1133
cgp_1164
cgp_1200
cgp_1253
cgp_1274
cgp_1280
cgp_1307
cgp_1333
cgp_1355
cgp_1358
cgp_1359
cgp_1361
cgp_1362
cgp_1363
cgp_1364
cgp_1365
cgp_1366
cgp_1367
cgp_1368
cgp_1369
cgp_1386
cgp_1387
cgp_1392
cgp_1401
cgp_1403
cgp_1404
cgp_1420
cgp_1463
cgp_1480
cgp_1492
cgp_1493
cgp_1501
cgp_1531
cgp_1538
cgp_1563
cgp_1564
cgp_1574
cgp_1575
cgp_1592
cgp_1594
cgp_1601
cgp_1617
cgp_1629
cgp_1643
cgp_1710
cgp_1713
cgp_1715
cgp_1716
cgp_1737
cgp_1760
cgp_1761
cgp_1762
cgp_1763
cgp_1764
cgp_1786
cgp_1803
cgp_1805
cgp_1806
cgp_1807
cgp_1810
cgp_1811
cgp_1815
cgp_1819
cgp_1827
cgp_1828
cgp_1829
cgp_1835
cgp_1837
cgp_1838
cgp_1841
cgp_1855
cgp_1876
cgp_1878
cgp_1880
cgp_1884
cgp_2079
cgp_2083
cgp_2092
cgp_2093
cgp_2129
cgp_2148
cgp_2149
cgp_2152
cgp_2161
cgp_2163
cgp_2169
cgp_2176
cgp_2178
cgp_2185
cgp_2189
cgp_2198
cgp_2206
cgp_2208
cgp_2216
cgp_2217
cgp_2218
cgp_2221
cgp_2222
cgp_2232
cgp_2235
cgp_2249
cgp_2251
cgp_2262
cgp_2338
cgp_2359
cgp_2366
cgp_2367
cgp_2368
cgp_2369
cgp_2371
cgp_2372
cgp_2373
cgp_2374
cgp_2375
cgp_2398
cgp_2399
cgp_2400
cgp_2403
cgp_2404
cgp_2405
cgp_2406
cgp_2408
cgp_2421
cgp_2422
cgp_2423
cgp_2424
cgp_2429
cgp_2489
cgp_2492
cgp_2499
cgp_2508
cgp_2512
cgp_2525
cgp_2573
cgp_2576
cgp_2584
cgp_2589
cgp_2594
cgp_2595
cgp_2608
cgp_2609
cgp_2620
cgp_2644
cgp_2645
cgp_2658
cgp_2663
cgp_2692
cgp_2695
cgp_2738
cgp_2762
cgp_2781
cgp_2786
cgp_2787
cgp_2789
cgp_2791
cgp_2792
cgp_2799
cgp_2828
cgp_2829
cgp_2833
cgp_2853
cgp_2854
cgp_2915
cgp_2923
cgp_2924
cgp_2944
cgp_2945
cgp_2946
cgp_2954
cgp_2963
cgp_2974
cgp_2979
cgp_2981
cgp_2982
cgp_2983
cgp_2985
cgp_2988
cgp_3071
cgp_3090
cgp_3118
cgp_3132
cgp_3179
cgp_3189
cgp_3191
cgp_3196
cgp_3200
cgp_3201
cgp_3231
cgp_3304
cgp_3307
cgp_3308
cgp_3346
cgp_3415
cgp_3418
cgp_3422
cgp_3424
cgp_3429
cgp_3431
cgp_3432
cgp_4102
cgp_6007
