# Supplementary material for: Identification of new components of the RipC-FtsEX cell separation pathway of Corynebacterineae
Source: PLoS Genet. 2019 Aug 22;15(8):e1008284. doi: 10.1371/journal.pgen.1008284 (PMC6705760; doi:10.1371/journal.pgen.1008284)
Supplement: S2 Table — (XLSX) [file pgen.1008284.s003.xlsx]

## Sheet: Essential_Mtb_Cglu_Comparison
ORF ID Mtb	Mtb Essentiality?	ORF ID Cglu Homolog	Cglu Essentiality?	E value
Rv0001	ES	cgp_0001	ES	1.56e-179		ES = Essential
Rv0002	ES	cgp_0004	ES	2.99e-138		NE = Non-essential
Rv0005	ES	cgp_0007	ES	0		DE = Domain-essential
Rv0006	ES	cgp_0015	ES	0
Rv0013	ES	cgp_1134	NE	4.63e-45
Rv0014c	ES	cgp_0057	NE	1.99e-137
Rv0015c	ES	cgp_0059	NE	1.37e-89
Rv0018c	DE	cgp_0062	NE	1.01e-110
Rv0020c	DE	cgp_0064	NE	5.28e-39
Rv0041	ES	cgp_3346	ES	0
Rv0046c	ES	cgp_3323	NE	0
Rv0053	ES	cgp_3308	ES	1.86e-43
Rv0054	ES	cgp_3307	ES	3.48e-62
Rv0055	ES	cgp_0988	ES	1.04e-20
Rv0058	ES	cgp_3304	ES	5.89e-168
Rv0060	ES	No homolog
Rv0102	ES	cgp_2699	NE	2.3e-68
Rv0164	ES	No homolog
Rv0189c	ES	cgp_1432	NE	2.22e-123
Rv0206c	DE	cgp_3174	NE	0
Rv0224c	ES	cgp_3168	NE	1.26e-91
Rv0225	ES	cgp_3166	NE	2.14e-134
Rv0226c	ES	cgp_3165	NE	2.66e-28
Rv0227c	ES	cgp_0575	NE	2.98e-11
Rv0228	ES	cgp_3163	NE	3.71e-63
Rv0236c	ES	cgp_3161	NE	8.5e-115
Rv0282	ES	cgp_1691	NE	2.2e-06
Rv0283	ES	cgp_0661	NE	1.17e-27
Rv0284	ES	cgp_0668	NE	2.7e-148
Rv0285	ES	No homolog
Rv0286	ES	No homolog
Rv0289	ES	No homolog
Rv0290	ES	No homolog
Rv0291	ES	cgp_0665	NE	1.96e-34
Rv0292	ES	No homolog
Rv0334	ES	cgp_0401	ES	2.08e-124
Rv0337c	ES	cgp_3149	NE	0
Rv0338c	ES	No homolog
Rv0350	ES	cgp_3100	NE	0
Rv0351	ES	cgp_3099	NE	1.26e-37
Rv0357c	ES	cgp_3063	NE	0
Rv0363c	ES	cgp_3068	NE	0
Rv0364	ES	cgp_2684	NE	3.34e-65
Rv0382c	ES	cgp_3071	ES	3.65e-85
Rv0405	DE	cgp_3178	NE	1.59e-167
Rv0414c	ES	cgp_1654	NE	5.42e-14
Rv0415	ES	cgp_2237	NE	9.52e-27
Rv0416	ES	No homolog
Rv0417	ES	cgp_2239	NE	7.06e-111
Rv0423c	ES	cgp_1476	NE	0
Rv0429c	ES	cgp_3034	NE	4.39e-86
Rv0430	ES	cgp_3033	NE	2.3e-15
Rv0440	ES	cgp_3011	ES	0
Rv0479c	ES	No homolog
Rv0482	ES	cgp_0476	ES	2.49e-106
Rv0500	ES	cgp_0490	NE	1.83e-68
Rv0509	ES	cgp_0497	ES	2.21e-118
Rv0510	ES	cgp_0498	ES	2.84e-96
Rv0512	ES	cgp_0512	ES	5.25e-143
Rv0524	ES	cgp_0518	NE	0
Rv0525	ES	cgp_0519	ES	2.91e-57
Rv0526	ES	cgp_0520	ES	3.01e-54
Rv0527	ES	cgp_0522	NE	5.89e-88
Rv0528	ES	cgp_0523	NE	3.34e-175
Rv0529	ES	cgp_0524	ES	2.91e-98
Rv0534c	ES	cgp_0531	ES	3.26e-109
Rv0542c	ES	cgp_0533	ES	4.33e-75
Rv0543c	ES	cgp_0538	NE	5.92e-16
Rv0548c	ES	cgp_0548	ES	2.25e-172
Rv0553	ES	cgp_0551	ES	2.74e-101
Rv0555	ES	cgp_0552	NE	3.23e-111
Rv0556	ES	cgp_0553	NE	3.52e-22
Rv0558	ES	cgp_0556	NE	4.52e-114
Rv0562	ES	cgp_0559	ES	4.7e-108
Rv0635	ES	No homolog
Rv0636	ES	cgp_0957	ES	5.09e-08
Rv0638	ES	cgp_0561	ES	1.66e-14
Rv0639	ES	cgp_0562	NE	1.09e-69
Rv0641	ES	cgp_0564	ES	1.91e-126
Rv0647c	ES	No homolog
Rv0651	ES	cgp_0572	ES	9.47e-71
Rv0667	ES	cgp_0576	ES	0
Rv0668	ES	cgp_0577	ES	0
Rv0682	ES	cgp_0581	ES	2.82e-78
Rv0683	ES	cgp_0582	ES	2.96e-91
Rv0684	ES	cgp_0583	ES	0
Rv0685	ES	cgp_0587	ES	0
Rv0701	ES	cgp_0594	ES	4.51e-104
Rv0702	ES	cgp_0596	ES	1.33e-112
Rv0703	ES	cgp_0597	ES	9.64e-50
Rv0704	ES	cgp_0598	ES	5.02e-159
Rv0705	ES	cgp_0599	ES	2.27e-58
Rv0706	ES	cgp_0600	ES	2.69e-43
Rv0707	ES	cgp_0601	ES	4.44e-132
Rv0708	ES	cgp_0602	ES	5.63e-71
Rv0710	ES	cgp_0604	NE	2.26e-38
Rv0714	ES	cgp_0608	ES	1.55e-73
Rv0715	ES	cgp_0609	ES	3.57e-54
Rv0716	ES	cgp_0610	ES	2.07e-100
Rv0718	ES	cgp_0628	ES	2.19e-75
Rv0719	ES	cgp_0629	ES	2.31e-96
Rv0720	ES	cgp_0630	ES	2.98e-49
Rv0721	ES	cgp_0631	ES	9.73e-97
Rv0732	ES	cgp_0647	ES	0
Rv0772	ES	cgp_2878	NE	1.25e-179
Rv0777	ES	cgp_2876	NE	0
Rv0780	ES	cgp_2874	NE	8.11e-149
Rv0787A	ES	cgp_2865	NE	2.79e-35
Rv0788	ES	cgp_2863	NE	1.04e-105
Rv0803	ES	cgp_2862	NE	0
Rv0808	ES	cgp_2857	NE	0
Rv0809	ES	cgp_2856	NE	0
Rv0810c	ES	cgp_0853	NE	9.71e-18
Rv0811c	ES	cgp_2852	NE	1.35e-76
Rv0824c	ES	No homolog
Rv0883c	ES	cgp_0947	NE	5.19e-40
Rv0884c	ES	cgp_0948	NE	7.45e-169
Rv0902c	ES	cgp_0997	NE	5.54e-29
Rv0903c	ES	cgp_0996	NE	8.47e-67
Rv0948c	ES	cgp_0975	ES	3.43e-26
Rv0951	ES	cgp_2837	NE	4.13e-169
Rv0952	ES	cgp_2836	NE	5.89e-147
Rv0956	ES	cgp_0983	NE	1.28e-61
Rv0957	ES	cgp_0984	NE	0
Rv0982	ES	cgp_0997	NE	5.24e-111
Rv0993	ES	cgp_1004	NE	1.94e-124
Rv1005c	ES	cgp_1134	NE	2.93e-39
Rv1007c	ES	cgp_1017	ES	1.08e-52
Rv1011	ES	cgp_1039	ES	6.85e-57
Rv1014c	ES	cgp_1071	NE	1.78e-62
Rv1017c	ES	cgp_1075	ES	1.45e-174
Rv1018c	ES	cgp_1076	ES	0
Rv1024	ES	cgp_1112	NE	4.17e-15
Rv1025	ES	cgp_1113	ES	5.92e-60
Rv1044	ES	No homolog
Rv1092c	ES	cgp_1132	ES	4.3e-154
Rv1093	ES	cgp_1133	ES	0
Rv1094	ES	No homolog
Rv1098c	ES	cgp_1145	NE	0
Rv1110	ES	cgp_1164	ES	3.34e-151
Rv1111c	DE	cgp_1165	DE	3.84e-06
Rv1122	ES	cgp_1643	ES	1.45e-45
Rv1133c	ES	cgp_1290	NE	0
Rv1166	ES	cgp_1249	NE	7.59e-41
Rv1177	ES	cgp_3275	NE	1.56e-55
Rv1201c	ES	cgp_1256	NE	5e-130
Rv1202	ES	cgp_1260	NE	4.47e-132
Rv1208	ES	cgp_1263	NE	4.67e-62
Rv1223	ES	cgp_0998	NE	9.04e-62
Rv1229c	ES	cgp_1274	ES	2.12e-155
Rv1254	ES	cgp_3163	NE	1.58e-30
Rv1292	ES	cgp_1333	ES	0
Rv1293	ES	cgp_1334	NE	0
Rv1294	ES	cgp_1337	NE	1.05e-170
Rv1295	ES	cgp_2334	NE	2.98e-10
Rv1296	ES	cgp_1338	NE	6.34e-85
Rv1297	ES	cgp_1354	NE	0
Rv1299	ES	cgp_1355	ES	1.83e-160
Rv1302	ES	cgp_1359	ES	2.41e-127
Rv1304	ES	cgp_1362	ES	3.71e-06
Rv1305	ES	cgp_1363	ES	8.62e-06
Rv1306	ES	cgp_1364	ES	2.02e-12
Rv1307	ES	cgp_1365	ES	2.89e-36
Rv1308	ES	cgp_1366	ES	0
Rv1309	ES	cgp_1367	ES	1.82e-93
Rv1310	ES	cgp_1368	ES	0
Rv1315	ES	cgp_2829	ES	0
Rv1326c	ES	cgp_1381	NE	0
Rv1327c	ES	cgp_1382	NE	0
Rv1338	ES	cgp_2762	ES	1.08e-128
Rv1348	DE	cgp_1100	NE	1.48e-66
Rv1380	ES	cgp_1816	NE	5.86e-157
Rv1381	ES	cgp_1815	ES	0
Rv1382	ES	No homolog
Rv1383	ES	cgp_1814	NE	3.7e-171
Rv1384	ES	cgp_1813	NE	0
Rv1385	ES	cgp_1812	NE	1.93e-85
Rv1389	ES	cgp_1810	ES	6.13e-77
Rv1390	ES	cgp_1809	NE	3.73e-39
Rv1391	ES	cgp_1807	ES	2.13e-160
Rv1392	ES	cgp_1806	ES	0
Rv1402	ES	cgp_1805	ES	0
Rv1409	ES	cgp_1800	NE	1.3e-85
Rv1415	ES	cgp_1798	NE	0
Rv1416	ES	cgp_1797	NE	9.18e-60
Rv1423	ES	cgp_1792	NE	5.15e-132
Rv1438	ES	cgp_1789	NE	1.47e-122
Rv1449c	ES	cgp_1774	NE	0
Rv1456c	ES	cgp_1769	NE	3.67e-69
Rv1459c	DE	cgp_1766	NE	1.2e-91
Rv1461	ES	cgp_1764	ES	2.07e-144
Rv1462	ES	cgp_1763	ES	1.69e-148
Rv1463	ES	cgp_1762	ES	2.24e-128
Rv1464	ES	cgp_1761	ES	0
Rv1465	ES	cgp_1760	ES	3.53e-71
Rv1475c	ES	cgp_1737	ES	0
Rv1476	ES	No homolog
Rv1477	DE	cgp_1735	NE	3.14e-51
Rv1479	ES	No homolog
Rv1480	ES	No homolog
Rv1481	ES	cgp_3342	NE	5.99e-08
Rv1483	ES	cgp_0344	NE	2.68e-31
Rv1484	ES	cgp_2342	NE	4.25e-07
Rv1485	ES	cgp_1734	DE	1.08e-113
Rv1536	ES	cgp_2359	ES	0
Rv1547	ES	cgp_2338	ES	0
Rv1559	ES	cgp_2334	NE	1.96e-180
Rv1594	ES	cgp_1216	NE	1.16e-29
Rv1595	ES	cgp_0446	NE	3.23e-25
Rv1596	ES	cgp_1215	NE	5.52e-62
Rv1599	ES	cgp_2305	NE	0
Rv1600	ES	cgp_2304	NE	9.08e-170
Rv1601	ES	cgp_2303	NE	1.22e-91
Rv1602	ES	No homolog
Rv1603	ES	cgp_2297	NE	3.36e-12
Rv1605	ES	cgp_2297	NE	4.82e-132
Rv1606	ES	cgp_2296	NE	4.39e-44
Rv1609	ES	cgp_3359	NE	3.23e-71
Rv1610	ES	cgp_2294	NE	1.55e-10
Rv1611	ES	cgp_2293	NE	4.07e-39
Rv1612	ES	cgp_3363	NE	9.95e-153
Rv1613	ES	cgp_3364	NE	3.05e-21
Rv1614	DE	cgp_2292	DE	1.13e-99
Rv1629	DE	cgp_1525	DE	0
Rv1630	ES	cgp_1531	ES	0
Rv1636	ES	cgp_1551	NE	3.06e-27
Rv1641	ES	cgp_1563	ES	9.91e-106
Rv1643	ES	cgp_1565	NE	5.3e-67
Rv1649	ES	cgp_1574	ES	4.15e-166
Rv1650	ES	cgp_1575	ES	0
Rv1652	ES	cgp_1580	NE	2.1e-152
Rv1653	ES	cgp_1581	NE	5.39e-138
Rv1654	ES	cgp_1582	NE	6.37e-131
Rv1655	ES	cgp_1583	NE	2.95e-141
Rv1656	ES	cgp_1584	NE	1.94e-142
Rv1658	ES	cgp_1586	NE	0
Rv1659	ES	cgp_1588	NE	0
Rv1689	ES	cgp_1594	ES	0
Rv1695	ES	cgp_1601	ES	6.53e-115
Rv1697	ES	cgp_1603	NE	2.55e-92
Rv1699	ES	cgp_1606	NE	0
Rv1702c	DE	cgp_1059	NE	8.15e-14
Rv1708	ES	cgp_1610	NE	1.71e-138
Rv1713	ES	cgp_1617	ES	0
Rv1822	ES	cgp_2154	NE	7.73e-12
Rv1826	ES	No homolog
Rv1830	ES	cgp_1633	NE	4.11e-82
Rv1832	ES	No homolog
Rv1837c	ES	cgp_2559	NE	0
Rv1990c	ES	No homolog
Rv2017	ES	cgp_3230	NE	1.58e-06
Rv2051c	DE	cgp_1673	NE	7.06e-105
Rv2109c	ES	No homolog
Rv2110c	ES	No homolog
Rv2121c	ES	cgp_1698	NE	2.24e-124
Rv2122c	ES	cgp_1699	NE	1.8e-38
Rv2139	ES	cgp_1713	ES	8.93e-149
Rv2145c	ES	cgp_2361	DE	3.05e-41
Rv2147c	ES	cgp_2363	NE	1.2e-14
Rv2150c	ES	cgp_2366	ES	4.24e-154
Rv2151c	ES	cgp_2367	ES	3.02e-20
Rv2152c	ES	cgp_2368	ES	2.41e-168
Rv2153c	ES	cgp_2369	ES	3.94e-97
Rv2154c	DE	cgp_2370	DE	6.42e-90
Rv2155c	ES	cgp_2371	ES	5.84e-101
Rv2156c	ES	cgp_2372	ES	4.9e-142
Rv2157c	ES	cgp_2373	ES	1.15e-141
Rv2158c	ES	cgp_2374	ES	7.54e-144
Rv2163c	DE	cgp_2375	ES	0
Rv2172c	ES	No homolog
Rv2174	ES	cgp_2385	NE	1.07e-81
Rv2178c	ES	cgp_2391	NE	0
Rv2182c	ES	cgp_2398	ES	4.65e-75
Rv2186c	ES	No homolog
Rv2188c	ES	cgp_2400	ES	4e-115
Rv2192c	ES	cgp_3361	NE	4.25e-47
Rv2201	ES	cgp_2410	NE	0
Rv2210c	ES	cgp_2418	NE	4.64e-165
Rv2211c	ES	No homolog
Rv2217	ES	cgp_2422	ES	4.78e-77
Rv2218	ES	cgp_2423	ES	8.9e-155
Rv2220	ES	cgp_2429	ES	0
Rv2225	ES	cgp_0149	NE	6.34e-95
Rv2242	ES	cgp_2746	NE	6.63e-07
Rv2243	ES	No homolog
Rv2244	ES	cgp_2473	NE	2.82e-15
Rv2245	ES	cgp_3178	NE	1.35e-26
Rv2343c	ES	cgp_2489	ES	0
Rv2357c	ES	cgp_2499	ES	0
Rv2361c	ES	cgp_2508	ES	2.62e-118
Rv2362c	DE	cgp_2509	NE	8.8e-73
Rv2413c	ES	cgp_2576	ES	6.79e-79
Rv2421c	ES	cgp_2584	ES	1.27e-95
Rv2438A	ES	No homolog
Rv2438c	ES	No homolog
Rv2439c	ES	cgp_2588	NE	5.47e-124
Rv2440c	ES	cgp_2589	ES	0
Rv2444c	DE	cgp_2597	NE	0
Rv2447c	ES	cgp_2608	ES	5.82e-176
Rv2448c	ES	cgp_2609	ES	0
Rv2457c	ES	cgp_2620	ES	0
Rv2460c	ES	cgp_2644	ES	3.04e-109
Rv2461c	ES	cgp_2645	ES	4.02e-100
Rv2465c	ES	cgp_2658	ES	3.46e-89
Rv2477c	ES	cgp_2695	ES	0
Rv2509	ES	cgp_2717	NE	5.22e-94
Rv2511	ES	cgp_2718	NE	3.72e-81
Rv2516c	DE	No homolog
Rv2524c	ES	cgp_2743	NE	0
Rv2533c	ES	cgp_1824	NE	8.09e-29
Rv2534c	ES	cgp_1825	NE	1.19e-94
Rv2537c	ES	cgp_0503	ES	2.42e-42
Rv2538c	ES	cgp_1827	ES	3.37e-119
Rv2539c	ES	cgp_1828	ES	6.98e-46
Rv2540c	ES	cgp_1829	ES	0
Rv2554c	ES	cgp_1837	ES	1.27e-40
Rv2555c	ES	cgp_1838	ES	0
Rv2572c	ES	cgp_1841	ES	0
Rv2580c	ES	cgp_1855	ES	0
Rv2581c	DE	cgp_1856	NE	2.38e-39
Rv2586c	DE	cgp_1865	NE	9.01e-127
Rv2587c	ES	cgp_1867	NE	7.18e-136
Rv2609c	DE	cgp_1875	NE	2.33e-22
Rv2610c	ES	cgp_1876	ES	1.03e-117
Rv2611c	ES	cgp_1877	NE	1.45e-101
Rv2612c	ES	cgp_1878	ES	3.52e-56
Rv2614c	ES	cgp_1880	ES	0
Rv2673	ES	cgp_2077	NE	8.53e-83
Rv2676c	ES	cgp_2079	ES	7.18e-93
Rv2677c	ES	cgp_0517	NE	1.44e-58
Rv2678c	ES	cgp_0516	DE	7.02e-126
Rv2682c	ES	cgp_2083	ES	0
Rv2699c	ES	cgp_2089	NE	5.48e-32
Rv2703	ES	cgp_2092	ES	0
Rv2711	ES	cgp_2103	NE	2.25e-84
Rv2726c	ES	cgp_2129	ES	2.79e-83
Rv2746c	ES	cgp_2154	NE	9.11e-44
Rv2747	ES	No homolog
Rv2748c	ES	cgp_2158	NE	0
Rv2753c	ES	cgp_2161	ES	7.48e-115
Rv2754c	ES	cgp_2162	NE	7.85e-121
Rv2773c	ES	cgp_2163	ES	1.95e-112
Rv2783c	ES	cgp_2166	NE	0
Rv2786c	ES	cgp_2169	ES	1.65e-96
Rv2794c	ES	cgp_2171	NE	1.33e-46
Rv2839c	ES	cgp_2176	ES	0
Rv2841c	ES	cgp_2178	ES	1.22e-138
Rv2845c	ES	cgp_2185	ES	0
Rv2846c	ES	cgp_1526	NE	4.73e-57
Rv2868c	ES	cgp_2206	ES	0
Rv2870c	ES	cgp_2208	ES	2.14e-148
Rv2881c	ES	cgp_2216	ES	2.51e-89
Rv2882c	ES	cgp_2217	ES	5.54e-84
Rv2883c	ES	cgp_2218	ES	1.65e-137
Rv2889c	ES	cgp_2221	ES	5.41e-108
Rv2890c	ES	cgp_2222	ES	1.95e-137
Rv2903c	ES	cgp_2232	ES	9.15e-74
Rv2916c	ES	cgp_2257	DE	0
Rv2921c	ES	cgp_2262	ES	4.34e-132
Rv2925c	ES	cgp_2273	NE	9.78e-74
Rv2927c	ES	cgp_2275	NE	4.46e-70
Rv2968c	ES	cgp_0923	NE	7.89e-38
Rv2969c	ES	No homolog
Rv2971	ES	cgp_2591	NE	1.74e-75
Rv2977c	ES	cgp_1495	NE	3.56e-70
Rv2981c	ES	cgp_1493	ES	4.76e-131
Rv2992c	ES	cgp_1463	ES	0
Rv2995c	ES	cgp_1453	NE	9.44e-166
Rv2996c	ES	cgp_1451	NE	0
Rv3001c	ES	cgp_1437	NE	1.29e-172
Rv3003c	ES	cgp_1435	NE	0
Rv3006	ES	No homolog
Rv3009c	ES	cgp_1420	ES	0
Rv3011c	ES	cgp_1404	ES	0
Rv3014c	ES	cgp_1401	ES	0
Rv3028c	ES	cgp_1387	ES	8.67e-105
Rv3030	ES	No homolog
Rv3031	ES	No homolog
Rv3034c	ES	cgp_0180	NE	4.16e-11
Rv3038c	ES	cgp_1530	NE	1.37e-08
Rv3039c	ES	cgp_0548	ES	6.59e-09
Rv3042c	ES	cgp_2779	NE	1.44e-134
Rv3043c	ES	cgp_2780	NE	0
Rv3048c	ES	cgp_2781	ES	0
Rv3051c	ES	cgp_2786	ES	0
Rv3052c	ES	cgp_2787	ES	1.05e-50
Rv3053c	ES	cgp_2789	ES	1.57e-39
Rv3100c	ES	cgp_0916	NE	6.48e-74
Rv3105c	ES	cgp_0913	ES	0
Rv3137	ES	cgp_0910	NE	3.03e-116
Rv3198c	DE	cgp_0889	DE	0
Rv3206c	ES	cgp_0257	NE	1.11e-75
Rv3222c	ES	No homolog
Rv3227	ES	cgp_0873	ES	2.03e-151
Rv3240c	DE	cgp_0868	ES	0
Rv3244c	ES	cgp_0865	NE	3.4e-67
Rv3246c	ES	cgp_0862	NE	1.23e-120
Rv3247c	ES	cgp_0861	ES	6.81e-64
Rv3248c	ES	cgp_0860	ES	0
Rv3255c	ES	cgp_0856	NE	5.91e-121
Rv3257c	ES	cgp_0854	ES	0
Rv3260c	ES	cgp_0850	NE	8e-34
Rv3264c	ES	cgp_0849	NE	3.33e-178
Rv3265c	ES	cgp_0848	ES	4.4e-102
Rv3266c	ES	cgp_0402	ES	1.81e-28
Rv3277	ES	No homolog
Rv3279c	ES	cgp_0814	ES	9.43e-42
Rv3280	ES	cgp_0811	ES	0
Rv3281	ES	No homolog
Rv3285	ES	cgp_0802	ES	0
Rv3302c	ES	cgp_1853	NE	3.95e-51
Rv3336c	ES	cgp_0779	ES	3.51e-154
Rv3341	ES	cgp_0754	NE	4.96e-118
Rv3356c	ES	cgp_0750	NE	1.45e-146
Rv3372	ES	cgp_2909	NE	1.08e-10
Rv3396c	ES	cgp_0703	ES	0
Rv3411c	ES	cgp_0699	ES	0
Rv3418c	ES	cgp_0690	ES	3.33e-53
Rv3423c	ES	cgp_0681	NE	1.48e-86
Rv3436c	ES	cgp_2492	ES	0
Rv3441c	ES	cgp_0675	ES	2.13e-169
Rv3442c	ES	cgp_0674	ES	1.04e-63
Rv3443c	ES	cgp_0673	ES	3.87e-66
Rv3457c	ES	cgp_0655	ES	0
Rv3458c	ES	cgp_0654	ES	5.69e-110
Rv3460c	ES	cgp_0652	ES	5.24e-67
Rv3464	ES	cgp_0403	ES	9.62e-156
Rv3465	ES	cgp_0402	ES	1.61e-12
Rv3579c	ES	cgp_2923	ES	1.26e-127
Rv3580c	ES	cgp_2924	ES	0
Rv3581c	ES	cgp_2944	ES	2.54e-60
Rv3582c	ES	cgp_2945	ES	4.08e-56
Rv3587c	ES	cgp_2952	NE	9.78e-13
Rv3596c	ES	cgp_2963	ES	0
Rv3598c	ES	cgp_2974	ES	0
Rv3601c	ES	cgp_0172	NE	6.89e-51
Rv3602c	ES	cgp_0148	NE	5.99e-63
Rv3603c	DE	cgp_2976	NE	9.06e-05
Rv3608c	DE	cgp_2982	ES	5.91e-77
Rv3609c	ES	cgp_2983	ES	6.33e-104
Rv3624c	ES	cgp_2985	ES	1.58e-74
Rv3625c	ES	cgp_2986	NE	1.32e-46
Rv3628	ES	cgp_2988	ES	6.62e-73
Rv3634c	ES	cgp_0391	NE	3.73e-146
Rv3644c	ES	cgp_0376	ES	5.68e-101
Rv3645	ES	cgp_0375	NE	9.17e-122
Rv3646c	ES	cgp_0373	DE	0
Rv3709c	DE	cgp_0306	ES	0
Rv3710	ES	cgp_0303	NE	0
Rv3712	ES	cgp_0300	ES	2.15e-146
Rv3713	ES	cgp_0299	ES	2.33e-80
Rv3721c	ES	cgp_0296	ES	0
Rv3722c	ES	cgp_0294	ES	1.03e-171
Rv3752c	ES	cgp_0281	NE	6.93e-50
Rv3754	ES	cgp_0279	ES	4.91e-78
Rv3780	ES	No homolog
Rv3781	ES	cgp_0248	ES	2.42e-147
Rv3782	ES	cgp_0246	ES	7.48e-120
Rv3783	ES	cgp_0249	ES	3.19e-111
Rv3790	ES	cgp_0238	ES	0
Rv3791	ES	cgp_0237	NE	2.65e-96
Rv3792	ES	cgp_0236	NE	9.48e-111
Rv3793	ES	cgp_0235	ES	0
Rv3794	ES	cgp_0235	ES	0
Rv3795	ES	cgp_0235	ES	0
Rv3799c	ES	cgp_3177	NE	0
Rv3800c	ES	cgp_3178	NE	0
Rv3801c	ES	cgp_3179	ES	9.02e-155
Rv3802c	ES	cgp_3180	NE	9.3e-66
Rv3805c	ES	cgp_3187	NE	1.18e-99
Rv3806c	ES	cgp_3189	ES	7.84e-116
Rv3808c	ES	cgp_3191	ES	0
Rv3809c	ES	cgp_3196	ES	0
Rv3834c	ES	cgp_3201	ES	0
Rv3838c	ES	cgp_3207	NE	9.51e-80
Rv3843c	DE	No homolog
Rv3846	ES	cgp_3237	NE	4.1e-81
Rv3858c	ES	cgp_0230	NE	0
Rv3859c	ES	cgp_0229	NE	0
Rv3863	DE	No homolog
Rv3902c	ES	No homolog
Rv3907c	ES	cgp_3415	ES	0
Rv3909	ES	cgp_3418	ES	5.36e-20
Rv3910	DE	cgp_3419	DE	6.6e-142
Rv3913	ES	cgp_3422	ES	2.75e-147
Rv3915	ES	cgp_3424	ES	6.97e-143
Rv3917c	ES	cgp_3426	NE	2.57e-114
Rv3918c	ES	cgp_3427	NE	7.51e-127
Rv3921c	DE	cgp_3429	ES	1.16e-87
Rvnr01	ES	No homolog
