# Supplementary material for: Identification of new components of the RipC-FtsEX cell separation pathway of Corynebacterineae
Source: PLoS Genet. 2019 Aug 22;15(8):e1008284. doi: 10.1371/journal.pgen.1008284 (PMC6705760; doi:10.1371/journal.pgen.1008284)
Supplement: S3 Table — (XLSX) [file pgen.1008284.s004.xlsx]

## Sheet: S3 Table
S3 Table. List of ste candidates
ste Hits
cgp_1825
cgp_1735
cgp_2102
cgp_3180
cgp_3161
cgp_0284
cgp_0060
cgp_2811
cgp_2410
cgp_3165
cgp_3166
cgp_2888
cgp_2887
cgp_3182
cgp_1249
cgp_1005
cgp_3163
cgp_1766
cgp_0575
cgp_1603
cgp_3168
cgp_2385
cgp_0865
cgp_0980
cgp_0375
cgp_0064
cgp_3203
cgp_0063
cgp_1836
cgp_1254
cgp_0439
cgp_1711
cgp_0489
cgp_1631
cgp_2848
cgp_2275
cgp_0915
cgp_2952
cgp_3164
cgp_0281
cgp_1604
cgp_0853
cgp_2812
cgp_3160
cgp_0062
cgp_2350
cgp_0059
cgp_0553
cgp_3360
